# Supplementary material for: Use of Fertility Control (Nicarbazin) in Barcelona: An Effective yet Respectful Method towards Animal Welfare for the Management of Conflictive Feral Pigeon Colonies
Source: Animals (Basel). 2022 Mar 29;12(7):856. doi: 10.3390/ani12070856 (PMC8997112; doi:10.3390/ani12070856)
Supplement: Supplementary file 1 [file animals-12-00856-s001.zip]

Archive with 2 entries (2 files):
- Figures S1 and S2.pdf
- Video S1.avi
